# Supplementary material for: VirDetector: a bioinformatic pipeline for virus surveillance using nanopore sequencing
Source: Bioinformatics. 2025 Jan 21;41(2):btaf029. doi: 10.1093/bioinformatics/btaf029 (PMC11802467; doi:10.1093/bioinformatics/btaf029)
Supplement: btaf029_Supplementary_Data [file btaf029_supplementary_data.zip]

Archive with 1 entries (1 files):
- a8752_supplementary_material.zip
